# Supplementary material for: Human Complement Inhibits Myophages against Pseudomonas aeruginosa
Source: Viruses. 2023 Nov 3;15(11):2211. doi: 10.3390/v15112211 (PMC10674969; doi:10.3390/v15112211)
Supplement: Supplementary file 1 [file viruses-15-02211-s001.zip]

Archive with 1 entries (1 files):
- viruses-2665479-supplementary.pdf
